# Supplementary material for: Selectively Targeting Leukemic MOLT-4 Cells by MTX-cIBR Conjugate: Mechanism of Action and Cellular Entry
Source: Life (Basel). 2026 Jun 11;16(6):981. doi: 10.3390/life16060981 (PMC13301118; doi:10.3390/life16060981)
Supplement: Supplementary file 1 [file life-16-00981-s001.zip]

Archive with 1 entries (1 files):
- life-4310543-supplementary.pdf
